# Supplementary material for: Shionone-Targeted Pneumolysin to Ameliorate Acute Lung Injury Induced by Streptococcus pneumoniae In Vivo and In Vitro
Source: Molecules. 2022 Sep 23;27(19):6258. doi: 10.3390/molecules27196258 (PMC9573397; doi:10.3390/molecules27196258)
Supplement: Supplementary file 1 [file molecules-27-06258-s001.zip]

Archive with 1 entries (1 files):
- molecules-1878800-supplementary.pdf
